# Supplementary material for: Long-term labelling and tracing of endodermal cells using a perpetual cycling Gal4-UAS system
Source: Development. 2025 Mar 21;152(6):dev204289. doi: 10.1242/dev.204289 (PMC11959616; doi:10.1242/dev.204289)
Supplement: Table S1. — The component sequences list 5×UAS, 10×UAS, and CMV promoters, NLS and PEST domains, Gal4FF, T2A, Cre, ERT2, loxP-STOP-loxP, and EGFP elements, along with their corresponding nucleotide sequences. The primers are designed for cloning hsp70l, sox17, and CMV promoters, and for PCR amplification of NLS-Gal4FF, PEST, T2A-EGFP, Cre-P2A, ERT2, and loxP-STOP-loxP elements, with both forward and reverse sequences provided for each. [file develop-152-204289-TableS1.xlsx]

## Sheet: Sheet1
All the component sequences in constructs
5×UAS promoter	GTACTGTCCTCCGGCAAGGTCGGAGTACTGTCCTCCGACACTAGAGGTCGGAGTACTGTCCTCCGACGCAAGGTCGGAGTACTGTCCTCCGACGCAAGGCGGAGTACTGTCCTCCGGGCTGGCGGAGTACTGTCCTCCGGCAAGGGTCGACTCTAGAGGGTATATAATGG
10×UAS promoter	GCTTAGGCCTCCAAGGCGGAGTACTGTCCTCCGGGCTGGCGGAGTACTGTCCTCCGGCAAGGTCGGAGTACTGTCCTCCGACACTAGAGGTCGGAGTACTGTCCTCCGACGCAAGGCGGAGTACTGTCCTCCGGGCTGCGGAGTACTGTCCTCCGGCAAGGTCGGAGTACTGTCCTCCGACACTAGAGGTCGGAGTACTGTCCTCCGACGCAAGGCGGAGTACTGTCCTCCGGGCTGGCGGAGTACTGTCCTCCGGCAAGGGTCGACTCTAGAGGGTATATAATGGATCCCATCGCGTCTCAGCCTCACTTTGAGCTC
CMV promoter	GTTGACATTGATTATTGACTAGTTATTAATAGTAATCAATTACGGGGTCATTAGTTCATAGCCCATATATGGAGTTCCGCGTTACATAACTTACGGTAAATGGCCCGCCTGGCTGACCGCCCAACGACCCCCGCCCATTGACGTCAATAATGACGTATGTTCCCATAGTAACGCCAATAGGGACTTTCCATTGACGTCAATGGGTGGAGTATTTACGGTAAACTGCCCACTTGGCAGTACATCAAGTGTATCATATGCCAAGTACGCCCCCTATTGACGTCAATGACGGTAAATGGCCCGCCTGGCATTATGCCCAGTACATGACCTTATGGGACTTTCCTACTTGGCAGTACATCTACGTATTAGTCATCGCTATTACCATGGTGATGCGGTTTTGGC…
Gal4FF sequence	ATGAAGCTACTGTCTTCTATCGAACAAGCATGCGATATTTGCCGACTTAAAAAGCTCAAGTGCTCCAAAGAAAAACCGAAGTGCGCCAAGTGTCTGAAGAACAACTGGGAGTGTCGCTACTCTCCCAAAACCAAAAGGTCTCCGCTGACTAGGGCACATCTGACAGAAGTGGAATCAAGGCTAGAAAGACTGGAACAGCTATTTCTACTGATTTTTCCTCGAGAAGACCTTGACATGATTTTGAAAATGGATTCTTTACAGGATATAAAAGCATTGTTAACAGGATTATTTGTACAAGATAATGTGAATAAAGATGCCGTCACAGATAGATTGGCTTCAGTGGAGACTGATATGCCTCTAACATTGAGACAGCATAGAATAAGTGCGACATCATCATCG…
NLS domain	CCTAAGAAGAAGAGAAAGGTG
PEST domain	AGCCATGGCTTCCCGCCGGAGGTGGAGGAGCAGGATGATGGCACGCTGCCCATGGCATGTGCCCAGGAGAGCGGGATGGACCGTCACCCTGCAGCCTGTGCTTCTGCTAGGATCAATGTG
T2A sequence	GAGGGCAGAGGCAGTCTGCTGACATGCGGTGACGTGGAAGAGAATCCCGGCCCT
Cre sequence	ATGTCCAATTTACTGACCGTACACCAAAATTTGCCTGCATTACCGGTCGATGCAACGAGTGATGAGGTTCGCAAGAACCTGATGGACATGTTCAGGGATCGCCAGGCGTTTTCTGAGCATACCTGGAAAATGCTTCTGTCCGTTTGCCGGTCGTGGGCGGCATGGTGCAAGTTGAATAACCGGAAATGGTTTCCCGCAGAACCTGAAGATGTTCGCGATTATCTTCTATATCTTCAGGCGCGCGGTCTGGCAGTAAAAACTATCCAGCAACATTTGGGCCAGCTAAACATGCTTCATCGTCGGTCCGGGCTGCCACGACCAAGTGACAGCAATGCTGTTTCACTGGTTATGCGGCGGATCCGAAAAGAAAACGTTGATGCCGGTGAACGTGCAAAACAG…
ERT2 sequence	ATGAGAGCTGCCAACCTTTGGCCAAGCCCGCTCATGATCAAACGCTCTAAGAAGAACAGCCTGGCCTTGTCCCTGACGGCCGACCAGATGGTCAGTGCCTTGTTGGATGCTGAGCCCCCCATACTCTATTCCGAGTATGATCCTACCAGACCCTTCAGTGAAGCTTCGATGATGGGCTTACTGACCAACCTGGCAGACAGGGAGCTGGTTCACATGATCAACTGGGCGAAGAGGGTGCCAGGCTTTGTGGATTTGACCCTCCATGATCAGGTCCACCTTCTAGAATGTGCCTGGCTAGAGATCCTGATGATTGGTCTCGTCTGGCGCTCCATGGAGCACCCAGTGAAGCTACTGTTTGCTCCTAACTTGCTCTTGGACAGGAACCAGGGAAAATGTGTA…
loxP-STOP-loxP sequence	ATAACTTCGTATAGCATACATTATACGAAGTTATGTTCCTGTAGGGATCCAACTTGTTTATTGCAGCTTATAATGGTTACAAATAAAGCAATAGCATCACAAATTTCACAAATAAAGCATTTTTTTCACTGCATTCTAGTTGTGGTTTGTCCAAACTCATCAATGTATCTTATCATGTCTGGATCAACTTGTTTATTGCAGCTTATAATGGTTACAAATAAAGCAATAGCATCACAAATTTCACAAATAAAGCATTTTTTTCACTGCATTCTAGTTGTGGTTTGTCCAAACTCATCAATGTATCTTATCATGTCTGGATCGAATTCAACTTGTTTATTGCAGCTTATAATGGTTACAAATAAAGCAATAGCATCACAAATTTCACAAATAAAGCATTTT…
EGFP sequence	ATGGTGAGCAAGGGCGAAGAGCTGTTCACCGGGGTGGTGCCCATCCTGGTCGAGCTGGACGGCGACGTAAACGGCCACAAGTTCAGCGTGTCCGGCGAGGGCGAGGGCGATGCCACCTACGGCAAGCTGACCCTGAAGTTCATCTGCACCACCGGCAAGCTGCCCGTGCCCTGGCCCACCCTCGTGACCACCCTGACCTACGGCGTGCAGTGCTTCAGCCGCTACCCCGACCACATGAAGCAGCACGACTTCTTCAAGTCCGCCATGCCCGAAGGCTACGTCCAGGAGCGCACCATCTTCTTCAAGGACGACGGCAACTACAAGACCCGCGCCGAGGTGAAGTTCGAGGGCGACACCCTGGTGAACCGCATCGAGCTGAAGGGCATCGACTTCAAGGAG…
All primers used in constructs
Primers for cloning hsp70l promoter	Forward: TCAGGGGTGTCGCTTGGTTATTTCC Reverse: GTGGTCGACGGTATCGATCAGGAAA
Primers for cloning sox17 promoter	Forward: GGAACAGTTTTGTACCTTTGTAAAAGTTG Reverse: GCTAGCCCTCGACCAAACACGCACCGG
Primers for cloning CMV promoter	Forward: GGGCCCGTTGACATTGATTATTGACTAG Reverse: GCTAGCGAGCTCTGCTTATATAGACCTC
PCR Primers for NLS-Gal4FF	Forward: CGTCTCCTAGCATGCCTAAGAAGAAGAGAA Reverse: CGTCTCCTGCTGTTACCCGGGAGCATATCGAGATCG
PCR Primers for PEST	Forward: CGTCTCCTGCGTAACAGCCATGGCTTCCCGCCGGAGGTGG Reverse: CGTCTCCTGCCCACATTGATCCTAGCAGAAGCACAG
PCR Primers for T2A-EGFP	Forward: CGTCTCATGTGGGAGAGGGCAGAGGCAGTCTGC Reverse: CGTCTCCCGGTTTACTTGTACAGCTCGTCC
PCR Primers for Cre-P2A	Forward: GTCGACATGTCCAATTTACTGACCG Reverse: AGGTCCAGGGTTCTCCTCCACGTCT
PCR Primers for ERT2	Forward: ATGAGAGCTGCCAACCTTTGGCCAA Reverse: TCAAGCTGTGGCAGGGAAACCCTCT
PCR Primers for loxP-STOP-loxP	Forward: GCTAGCGCTAGCATAACTTCGTATA Reverse: GCTAGCCTCCTCGCCCTTGCTCACC
